# Supplementary material for: COVID-19 and social services in Spain
Source: PLoS One. 2020 Nov 18;15(11):e0241538. doi: 10.1371/journal.pone.0241538 (PMC7725485; doi:10.1371/journal.pone.0241538)
Supplement: S1 File — (ZIP) [file pone.0241538.s001.zip]

Archive with 1 entries (1 files):
- S1 File.spv
